# Supplementary material for: Anti-Inflammatory, Neurotrophic, and Cytotoxic Oxylipins Isolated from Chaenomeles sinensis Twigs
Source: Antioxidants (Basel). 2023 Jan 27;12(2):284. doi: 10.3390/antiox12020284 (PMC9952087; doi:10.3390/antiox12020284)
Supplement: Supplementary file 1 [file antioxidants-12-00284-s001.zip]

Archive with 1 entries (1 files):
- antioxidants-2112674-supplementary.pdf
